# Supplementary material for: Prediction of Pathogenic Factors in Dysbiotic Gut Microbiomes of Colorectal Cancer Patients Using Reverse Microbiomics
Source: Front Oncol. 2022 Apr 27;12:882874. doi: 10.3389/fonc.2022.882874 (PMC9091335; doi:10.3389/fonc.2022.882874)
Supplement: Supplementary file 1 [file Table_1.xlsx]

## Sheet: increase
Supplementary Table 1 The enriched gut microbiome bacteria are associated with CRC
No.	Scientific name	Taxon ID	Rank	Alterations	Localization	PMID
1	Escherichia coli	562	species	increase	gut	25758642
2	Klebsiella pneumoniae	573	species	increase	gut	22009989;22687960;22687961
3	Proteus mirabilis	584	species	increase	gut	22009989;22687960;22687961
4	Shigella dysenteriae	622	species	increase	gut	27810411;22998585
5	Aggregatibacter actinomycetemcomitans	714	species	increase	gut	27810411;22998585
6	[Haemophilus] ducreyi	730	species	increase	gut	27810411;22998585
7	Bacteroides fragilis	817	species	increase	gut	24967088;27810411;19701202;26201900;24145028;12557145;28877044;31488085;29642940;31515468;29657127;30474116
8	Bacteroides thetaiotaomicron	818	species	increase	gut	24967088
9	Fusobacterium periodonticum	860	species	increase	gut	31311881
10	Fusobacterium nucleatum	851	species	increase	gut	26408641;28465070;22009990;28483840;29642940;27697996;29657127;30474116 ;31171880;32120799;32280686；28753429;27512904;25680274
11	Streptococcus equinus	1335	species	increase	gut	25439270;15249410;21247505;30474116 ;26073561;484953;9282212; 19226366;20740058
12	Enterococcus faecalis	1351	species	increase	gut	15825073;28465070;11722738;8627044;12208369;11895869;17258726
13	Mycobacterium avium	1764	species	increase	gut	28465070;24334760;17445316
14	Bacteroides ovatus	28116	species	increase	gut	24967088
15	Alistipes putredinis	28117	species	increase	gut	25758642
16	Porphyromonas asaccharolytica	28123	species	increase	gut	29642940
17	Prevotella intermedia	28131	species	increase	gut	29642940;32120799
18	Salmonella enterica	28901	species	increase	gut	27810411;22998585
19	[Clostridium] scindens	29347	species	increase	gut	16299351; 21267546
20	Bacteroides sp.	29523	species	increase	gut	28827587
21	Parvimonas micra	33033	species	increase	gut	26408641; 28912574;29642940
22	Bilophila wadsworthia	35833	species	increase	gut	25758642;26073561;22009989
23	Blautia obeum	40520	species	increase	gut	20629751
24	Citrobacter farmeri	67824	species	increase	gut	23940645
25	Citrobacter rodentium	67825	species	increase	gut	28951889; 11424022;
26	Fusobacterium sp.	68766	species	increase	gut	23954159 ;23733170;25104642
27	Fusobacterium nucleatum subsp. nucleatum	76856	sub species	increase	gut	28483840;27607555
28	Thermanaerovibrio acidaminovorans	81462	species	increase	gut	29642940
29	Solobacterium moorei	102148	species	increase	gut	26408641
30	Salmonella enterica subsp. enterica serovar Typhi	90370	type	increase	gut	28465070
31	Alistipes finegoldii,	214856	species	increase	gut	29642940
32	Escherichia coli B	37762	type	increase	gut	27810411;16902142;17714479
33	Akkermansia muciniphila	239935	species	increase	gut	23940645;24194538;24967088
34	Clostridium sp. cp01.19	305911	species	increase	gut	28827587
35	Streptococcus gallolyticus	315405	species	increase	gut	20846456;24911876
36	Bacteroides xylanisolvens	371601	species	increase	gut	24967088
37	Catenisphaera adipataccumulans	700500	species	increase	gut	20629751
38	Escherichia coli NC101	753642	species	increase	mice; cell	15236175;22903521;24658599 ;15825073;29657127;30474116
39	Solobacterium sp. S4-A19	1219642	species	increase	gut	28827587
40	Lachnospiraceae bacterium	1898203	species	increase	gut	25758642
41	Campylobacter	194	genus	increase	gut	22009989;18644884;23954159
42	Pseudomonas	286	genus	increase	gut	22622349
43	Acinetobacter	469	genus	increase	gut	24855012
44	Escherichia	561	genus	increase	gut	25758642
45	Providencia	586	genus	increase	gut	26170900
46	Salmonella	590	genus	increase	gut	22009989
47	Shigella	620	genus	increase	gut	22009989
48	Bacteroides	816	genus	increase	murine gut tissus	24194538;24967088;25439270；25758642
49	Candidatus Portiera	1535326	genus	increase	gut	22009989;22687960;22687961
50	Chlamydia	810	genus	increase	gut	22009989;22687960;22687961
51	Porphyromonas	836	genus	increase	gut	24316595;25104642
52	Porphyromonas	836	genus	increase	gut	25439270; 22761885;23397545
53	Prevotella	838	genus	increase	gut	28912574
54	Roseburia	841	genus	increase	gut	21647227;23497613;23733170
55	Fusobacterium	848	genus	increase	gut	26408641;24316595;25104642; 25439270;25758642;18644884; 22009989;26170900
56	Beggiatoa	1021	genus	increase	gut	26408641
57	Peptostreptococcus	1257	genus	increase	gut	26408641
58	Mycobacterium	1763	genus	increase	gut	22009989;22687960;22687961
59	Acidovorax	12916	genus	increase	gut	16299351;21267546
60	Leptotrichia	32067	genus	increase	gut	26408641
61	Phascolarctobacterium	33024	genus	increase	gut	23940645
62	Microbacterium	33882	genus	increase	gut	23733170
63	Streptobacillus	34104	genus	increase	gut	26408641
64	Bilophila	35832	genus	increase	gut	25758642
65	Filifactor	44259	genus	increase	gut	26408641
66	Malassezia	55193	genus	increase	gut	26408641
67	Acidaminobacter	65402	genus	increase	gut	23940645
68	Mogibacterium	86331	genus	increase	gut	25439270; 22761885; 23397545
69	Solobacterium	123375	genus	increase	gut	26408641
70	Erysipelotrichaceae	128827	genus	increase	gut	25439270; 22761885; 23397545; 21647227
71	Anoxybacillus	150247	genus	increase	gut	23733170
72	Crenothrix	200670	genus	increase	gut	26408641
73	Moniliophthora	221102	genus	increase	gut	26408641
74	Candidatus Portiera	235572	genus	increase	gut	26170900
75	Alistipes	239759	genus	increase	gut	24967088
76	Sulfurovum	265570	genus	increase	gut	26408641
77	Odoribacter	283168	genus	increase	gut	24194538
78	Parabacteroides	375288	genus	increase	gut	24967088;25758642
79	Parvimonas	543311	genus	increase	gut	26408641;25758642
80	Enterobacteriaceae	543	family	increase	gut	25104642;32280686
81	Pasteurellaceae	712	family	increase	gut	25439270; 22761885;23397545
82	Bacteroidaceae	815	family	increase	gut	25439270; 22761885;23397545
83	Streptococcaceae	1300	family	increase	gut	25439270; 22761885;23397545
84	Veillonellaceae	31977	family	increase	gut	25439270; 22761885;23397545
85	Clostridiaceae	31979	family	increase	gut	21647227
86	Enterococcaceae	81852	family	increase	gut	22009989;18644884;23954159
87	Coriobacteriaceae	84107	family	increase	gut	25439270; 22761885;23397545
88	Prevotellaceae	171552	family	increase	gut	25439270; 22761885;23397545
89	Peptostreptococcaceae	186804	family	increase	gut	25439270; 22761885;23397545;21647227
90	Fusobacteriaceae	203492	family	increase	gut	25439270; 22761885;23397545
91	Coriobacteridae	84999	order	increase	gut	21647227
92	Bacteroidales	171549	order	increase	gut	21647227
93	Clostridia	186801	class	increase	gut	22009989;22687960;22687961;25439270
94	Bacteroidetes	976	phylum	increase	gut	26073561;22009989
95	Proteobacteria	1224	phylum	increase	gut	22009989;22687960;22687961;20740058 ;26170900;25439270; 28827587
96	Basidiomycota	5204	phylum	increase	gut	26408641
97	Fusobacteria	32066	phylum	increase	gut	26408641; 28912574;28827587;28483840
