# Supplementary material for: Prediction of Pathogenic Factors in Dysbiotic Gut Microbiomes of Colorectal Cancer Patients Using Reverse Microbiomics
Source: Front Oncol. 2022 Apr 27;12:882874. doi: 10.3389/fonc.2022.882874 (PMC9091335; doi:10.3389/fonc.2022.882874)
Supplement: Supplementary file 2 [file Table_2.xlsx]

## Sheet: Sheet1
Supplementary Table 2 The depleted microbiome bacteria are associated with CRC
No.	Scientific name	Taxon ID	Rank	Alterations	Localization	PMID
1	Bacteroides uniformis	820	species	decrease	gut	26170900
2	Faecalibacterium prausnitzii	853	species	decrease	gut	26170900
3	Streptococcus thermophilus	1308	species	decrease	gut	25758642
4	Lactobacillus acidophilus	1579	species	decrease	gut	25439270
5	Lactobacillus reuteri	1598	species	decrease	gut	25439270
6	Bifidobacterium animalis	28025	species	decrease	gut	25758642
7	Lachnospira pectinoschiza	28052	species	decrease	gut	23940645
8	Prevotella oris	28135	species	decrease	gut	23940645
9	Dorea formicigenerans	39486	species	decrease	gut	23940645
10	Eubacterium ventriosum	39496	species	decrease	gut	26408641
11	Dialister pneumosintes	39950	species	decrease	gut	23940645
12	Pseudobutyrivibrio ruminis	46206	species	decrease	gut	23940645
13	Lactobacillus rhamnosus	47715	species	decrease	gut	25439270
14	Lachnobacterium bovis	140626	species	decrease	gut	23940645
15	Ruminococcus albus	1264	species	decrease	gut	23940645
16	Megamonas hypermegale	158847	species	decrease	gut	23940645
17	Prevotella copri	165179	species	decrease	gut	23940645
18	Bifidobacterium longum	216816	species	decrease	gut	25439270; 22761885;23397545;21270894;22308390
19	Dialister invisus	218538	species	decrease	gut	23940645
20	Bifidobacterium animalis subsp. lactis	302911	species	decrease	gut	22009989;15542102
21	Bacteroides intestinalis	329854	species	decrease	gut	23940645
22	Bacteroides finegoldii	338188	species	decrease	gut	23940645
23	Subdoligranulum sp. 60_17	1897022	species	decrease	gut	28827587
24	Citrobacter	544	genus	decrease	gut	21647227
25	Kluyvera	579	genus	decrease	gut	21647227
26	Serratia	613	genus	decrease	gut	21647227
27	Shigella	620	genus	decrease	gut	21647227
28	Bacteroides	816	genus	decrease	gut	25104642
29	Ruminococcus	1263	genus	decrease	gut	25758642
30	Streptococcus	1301	genus	decrease	gut	25758642
31	Bifidobacterium	1678	genus	decrease	gut	25758642;32280686
32	Microbacterium	33882	genus	decrease	gut	21647227;23497613
33	Anaerovorax	109326	genus	decrease	gut	21647227
34	Anoxybacillus	150247	genus	decrease	tissus	23497613
35	Faecalibacterium prausnitzii	216851	genus	decrease	gut	25439270; 22761885; 23397545
36	Cronobacter	413496	genus	decrease	gut	21647227
37	Blautia	572511	genus	decrease	gut	25439270; 22761885;23397545
38	Lactobacillaceae	33958	family	decrease	gut	25439270; 22761885; 23397545
39	Rikenellaceae	171550	family	decrease	gut	26170900
40	Porphyromonadaceae	171551	family	decrease	murine gut tissue	24194538
41	Prevotellaceae	171552	family	decrease	murine gut tissue	24194538
42	Lachnospiraceae	186803	family	decrease	gut	24967088;25104642;26170900
43	Lachnospiraceae	186803	family	decrease	gut	25439270; 22761885;23397545
44	Eubacteriaceae	186806	family	decrease	gut	21647227
45	Ruminococcaceae	541000	family	decrease	gut	25439270; 22761885;23397545;26170900
46	Bacteroidales	171549	order	decrease	gut	26170900
47	Clostridiales	186802	order	decrease	gut	24967088;25104642
48	Bacteroidetes	976	phylum	decrease	gut	26170900;25439270
49	Firmicutes	1239	phylum	decrease	gut	26170900;28912574
