# Supplementary material for: Prediction of Pathogenic Factors in Dysbiotic Gut Microbiomes of Colorectal Cancer Patients Using Reverse Microbiomics
Source: Front Oncol. 2022 Apr 27;12:882874. doi: 10.3389/fonc.2022.882874 (PMC9091335; doi:10.3389/fonc.2022.882874)
Supplement: Supplementary file 4 [file Table_4.xlsx]

## Sheet: Sheet1
Supplementary Table 4 Vaxign predicted human homology proteins that likely become autoantigens in CRC
Bacterium	RefSeq (symbol)	Adhesin	Protein Name	Human protein name	comments	PubMed refs
B. fragilis	BAD48998.1	0.187	putative oxidoreductase	dehydrogenase/reductase SDR family member 7B isoform 1/2/11/ X1/ X4/	The protein dehydrogenase/reductase SDR family member 2 (DHRS2) play acrucial role in the Oxaliplatin‑resistance in CRC	31436301
B. fragilis	BAD46985.1	0.327	conserved hypothetical protein	protein sel-1 homolog 2 isoform X1-X10
S. equinus	EFM27067.1	0.555	glutathione peroxidase	glutathione peroxidase 7 precurso	glutathione peroxidase-2 (GPx2) appears to have a dual role in carcinogenesis in CRC	23977205
F. nucleatum	EDK89817.1	0.102	Snf2 family helicase	BTAF1 protein;TATA-binding protein-associated factor 172 isoform X1- X4; SNF2LT	The TATA-binding protein (TBP) enhanced VEGFA transcription in CRC; miR‑18a exhibits a protective role in CRC via inhibiting proliferation, invasion and migration of CRC cells by directly targeting the TATA box‑binding protein‑like protein 1 (TBPL1).	8415573, 26398009, 24870791
F. nucleatum	EDK89840.1	0.168	branched chain amino acid ABC superfamily ATP binding cassette transporter ABC protein	Chain A, Retinal-specific phospholipid-transporting ATPase ABCA4	The c-MYC-ABCB5 axis plays a pivotal role in 5-fluorouracil resistance in human colon cancer; ATP-binding cassette member B5 (ABCB5) promotes tumor cell invasiveness in human colorectal cancer	25689483; 29789423
F. nucleatum	EDK87700.1	0.337	glutathione peroxidase	glutathione peroxidase 7 precurso	glutathione peroxidase-2 (GPx2) appears to have a dual role in carcinogenesis in CRC	23977205
F. nucleatum	EDK89078.1	0.22	metal ion ABC superfamily ATP binding cassette transporter ABC protein	ATP-binding cassette protein	ATP-binding cassette protein mediates multidrug resistancein and promotes tumor cell invasiveness in CRC	29789423, 25689483, 26043974, 31810909
F. nucleatum	EDK89306.1	0.216	hypothetical protein FNP_1525	nephrocystin-3; KIAA2000 protein
F. nucleatum	EDK88909.1	0.444	aldose 1-epimerase	galactose mutarotase
F. nucleatum	EDK88743.1	0.366	possible endodeoxyribonuclease
F. nucleatum	EDK88512.1	0.568	NADH dehydrogenase	apoptosis-inducing factor 3
F. nucleatum	EDK89426.1	0.096	tetratricopeptide repeat family protein	tetratricopeptide repeat protein 28;KIAA1043 protein
F. nucleatum	EDK88907.1	0.381	possible outer membrane protein/esterase
F. nucleatum	EDK88810.1	0.121	dCMP deaminase	Human dCMP deaminase
F. nucleatum	EDK88593.1	0.386	3-hydroxybutyryl-CoA dehydrogenase	3-hydroxyacyl-CoA dehydrogenase
F. nucleatum	EDK88584.1	0.297	M16B family zinc (Zn2+) peptidase	PMPCB protein
F. nucleatum	EDK89145.1	0.327	phosphopantothenate--cysteine ligase	phosphopantothenoylcysteine decarboxylase
F. nucleatum	EDK89777.1	0.154	triose-phosphate isomerase	triose-phosphate isomerase
