# Supplementary material for: Prediction of Pathogenic Factors in Dysbiotic Gut Microbiomes of Colorectal Cancer Patients Using Reverse Microbiomics
Source: Front Oncol. 2022 Apr 27;12:882874. doi: 10.3389/fonc.2022.882874 (PMC9091335; doi:10.3389/fonc.2022.882874)
Supplement: Supplementary file 5 [file Table_5.xlsx]

## Sheet: Sheet1
Supplementary Table 5 Vaxign predicted no human homology proteins as potential virulence factors of CRC
No.	ProteinRefSeq	Protein Name	Symbol	Localization	Adhesin	Antigenecity Score	CDD ID	annotation
1	EDK89837.1	AT family autotransporter	FNP_2077	Outer Membrane	0.740	0.6213	173749;185219;372405	173749:Autotransporter serine proteases belong to Peptidase S8 or Subtilase family, and auto-catalytic and may also as a maturation protease cleaving other outer membrane proteins at the cell surface.185219:fibronectin-binding autotransporter adhesin ShdA; ;372405:transport of autotransporter virulence factors to the bacterial surface during growth and infection
2	EDK89413.1	AT family autotransporter	FNP_1637	Unknown	0.941	0.6748	288598;281750	The proteins in this family are all fungal and largely annotated as being hyphally regulated cell wall proteins, and several are listed as the enzyme EC:3.2.1.18.;281750:The protein component that mediates secretion through the outer membrane
3	EDK87750.1	AT family autotransporter	FNP_2361	Unknown	0.871	0.725	281750	The protein component that mediates secretion through the outer membrane is contained within the secreted protein itself, hence the proteins secreted in this way are called autotransporters.
4	EDK87673.1	AT family autotransporter	FNP_2283	Outer Membrane	0.835	0.6946	281750	The protein component that mediates secretion through the outer membrane is contained within the secreted protein itself, hence the proteins secreted in this way are called autotransporters.
5	EDK89234.1	iron (Fe3+) ABC superfamily ATP binding cassette transporter binding protein	FNP_1452	Outer Membrane	0.651	0.6899
6	EDK88683.1	possible ABC superfamily ATP binding cassette transporter binding protein	FNP_0883	Unknown	0.693	0.5287	227591	Uncharacterized conserved protein, contains GH25 family domain
7	EDK88075.1	hydroxymethylpyrimidine ABC superfamily ATP binding cassette transporter binding protein	FNP_0260	Unknown	0.612	0.4463	304360；286209	304360:Type 2 periplasmic binding fold superfamily serve as initial receptors in the transport, signal transduction and channel gating； 286209：NMT1 and THI5 proteins are proposed to be required for the biosynthesis of the pyrimidine moiety of thiamine
8	EDK89662.1	possible outer membrane protein	FNP_1891	Outer Membrane	0.564	0.6309	225248;239221	225248:Uncharacterized conserved protein YfaS, alpha-2-macroglobulin family; 239221:similar to alpha2-macroglobulin (alpha (2)-M) is a major carrier protein in serum
9	EDK88621.1	possible outer membrane protein P1	FNP_0820	Outer Membrane	0.825	0.7218	304382	Porin superfamily. These outer membrane channels share a beta-barrel structure that differ in strand and shear number.
10	EDK87851.1	outer membrane protein	FNP_0032	Unknown	0.880	0.6817	281750	The protein component that mediates secretion through the outer membrane is contained within the secreted protein itself, hence the proteins secreted in this way are called autotransporters.
11	EDK88325.1	possible outer membrane protein	FNP_0517	Outer Membrane	0.558	0.8574	225439	Outer membrane protein OmpA and related peptidoglycan-associated (lipo)proteins [Cell wall/membrane/envelope biogenesis]
12	EDK88099.1	possible outer membrane protein	FNP_0284	Unknown	0.842	0.681	281750	The protein component that mediates secretion through the outer membrane is contained within the secreted protein itself, hence the proteins secreted in this way are called autotransporters.
13	EDK88032.1	outer membrane protein	FNP_0217	Unknown	0.850	0.6833	281750	The protein component that mediates secretion through the outer membrane is contained within the secreted protein itself, hence the proteins secreted in this way are called autotransporters.
14	EDK88281.1	ligand gated channel protein TonB	FNP_0472	Unknown	0.603	1.0519	223880	Periplasmic protein TonB, links inner and outer membranes [Cell wall/membrane/envelope biogenesis]
15	EDK87784.1	MTB family outer membrane protein secretion main terminal branch protein	FNP_2397	Unknown	0.583	0.5981	225076;274182	Type II secretory pathway, pseudopilin PulG [Cell motility, Intracellular trafficking, secretion, and vesicular transport, Extracellular structures];274182:prepilin-type N-terminal cleavage/methylation domain
16	EDK87579.1	NADH dehydrogenase (ubiquinone), RnfG subunit	FNP_2186	Unknown	0.611	0.4976	273889	The six subunit complex RnfABCDGE in Rhodobacter capsulatus encodes an apparent NADH oxidoreductase responsible for electron transport to nitrogenase, necessary for nitrogen fixation.
17	EDK89763.1	lipoprotein	FNP_1996	Unknown	0.640	0.4780	321333	FMN-binding site of the NqrC protein as well as the NosR and NirI regulatory proteins
18	EDK89652.1	complement resistance protein TraT	FNP_1881	Outer Membrane	0.648	0.7211	377558	Enterobacterial TraT complement resistance protein is one of the F factor transfer genes and encodes an outer membrane protein which is involved in interactions between an Escherichia coli and its surroundings.
19	EDK89270.1	SpoIID-domain sporulation protein	FNP_1488	Unknown	0.648	0.5553	285660	SpoIID is necessary for membrane migration as well as for some of the earlier steps in engulfment during bacterial endospore formation.
20	EDK89058.1	glutaredoxin	FNP_1273	Unknown	0.510	0.3382	239274	NrdH-redoxin (NrdH) is a small monomeric protein with a conserved redox active CXXC motif within a TRX fold, characterized by a glutaredoxin (GRX)-like sequence and TRX-like activity profile.
21	EDK88768.1	porin FomA	FNP_0972	Outer Membrane	0.518	0.7692
22	EDK88710.1	possible heat shock protein HslJ	FNP_0910	Unknown	0.651	0.5306	225728	Heat shock protein HslJ [Posttranslational modification, protein turnover, chaperones]
23	EDK89759.1	hypothetical protein FNP_1992	FNP_1992	Unknown	0.561	0.434	385658	385658:This domain is found in monooxygenases involved in the biosynthesis of several antibiotics by Streptomyces species
24	EDK89743.1	hypothetical protein FNP_1976	FNP_1976	Unknown	0.549	0.306
25	EDK89700.1	hypothetical protein FNP_1930	FNP_1930	Outer Membrane	0.702	0.6133	223730	Acetyl esterase/lipase [Lipid transport and metabolism]
26	EDK89693.1	hypothetical protein FNP_1923	FNP_1923	Outer Membrane	0.631	0.6062	237062"	transcription termination/antitermination protein NusA
27	EDK89687.1	hypothetical protein FNP_1916	FNP_1916	Unknown	0.680	0.419	225405	Antitoxin component YwqK of the YwqJK toxin-antitoxin module [Defense mechanisms]
28	EDK89536.1	hypothetical protein FNP_1764	FNP_1764	Unknown	0.646	0.4836	224117;214872	Chromosome segregation ATPase [Cell cycle control, cell division, chromosome partitioning];. 214872:The protein component that mediates secretion through the outer membrane is contained within the secreted protein itself, hence the proteins secreted in this way are called autotransporters.
29	EDK89504.1	hypothetical protein FNP_1732	FNP_1732	Outer Membrane	0.654	0.5751	276809	The Tetratricopeptide repeat (TPR) is present in a variety of proteins including those involved in chaperone, cell-cycle, transcription, and protein transport complexes.
30	EDK89319.1	hypothetical protein FNP_1538	FNP_1538	Outer Membrane	0.677	0.686
31	EDK89132.1	hypothetical protein FNP_1349	FNP_1349	Outer Membrane	0.518	0.6138	274384	lipopolysaccharide transport periplasmic protein LptA is an essential protein in E. coli, implicated in cell envelope integrity, and to play a role in the delivery of LPS to the outer leaflet of the outer membrane.
32	EDK89017.1	hypothetical protein FNP_1231	FNP_1231	Unknown	0.552	0.5238
33	EDK88984.1	hypothetical protein FNP_1197	FNP_1197	Unknown	0.665	0.4907
34	EDK88942.1	hypothetical protein FNP_1155	FNP_1155	Unknown	0.517	0.3208	149279	Prokaryotic membrane lipoprotein lipid attachment site
35	EDK88794.1	hypothetical protein FNP_0998	FNP_0998	Unknown	0.563	0.7619
36	EDK88442.1	hypothetical protein FNP_0638	FNP_0638	Unknown	0.614	0.4575
37	EDK88338.1	hypothetical protein FNP_0530	FNP_0530	Unknown	0.538	0.647	321467	Fe2+ transport protein is a bacterial family of periplasmic proteins that are thought to function in high-affinity Fe2+ transport.
38	EDK88299.1	hypothetical protein FNP_0490	FNP_0490	Unknown	0.540	0.4149	316192	This family proteins contain many repeats of a DKNXXYY motif.These proteins are likely to be associated with the membrane.
39	EDK88296.1	hypothetical protein FNP_0487	FNP_0487	Unknown	0.676	0.4472
40	EDK88129.1	hypothetical protein FNP_0315	FNP_0315	Unknown	0.530	0.5228	252771	Lantibiotic dehydratase, C terminus are ribosomally synthesized antimicrobial agents derived from ribosomally synthesized peptides.
41	EDK88108.1	hypothetical protein FNP_0294	FNP_0294	Unknown	0.561	0.5137	286488	FadA (Fusobacterium adhesin A) is an adhesin which forms two alpha helices.
42	EDK88093.1	hypothetical protein FNP_0278	FNP_0278	Unknown	0.625	0.5929	225405	Antitoxin component YwqK of the YwqJK toxin-antitoxin module [Defense mechanisms]
43	EDK88092.1	hypothetical protein FNP_0277	FNP_0277	Unknown	0.646	0.5654	225405	Antitoxin component YwqK of the YwqJK toxin-antitoxin module [Defense mechanisms]
44	EDK87897.1	hypothetical protein FNP_0078	FNP_0078	Unknown	0.767	0.5216	225405	Antitoxin component YwqK of the YwqJK toxin-antitoxin module [Defense mechanisms]
45	EDK87889.1	hypothetical protein FNP_0070	FNP_0070	Unknown	0.685	0.4283
46	EDK87871.1	hypothetical protein FNP_0052	FNP_0052	Unknown	0.530	0.4344
47	EDK87811.1	hypothetical protein FNP_2425	FNP_2425	Unknown	0.625	0.5458	225405	Antitoxin component YwqK of the YwqJK toxin-antitoxin module [Defense mechanisms]
48	EDK87788.1	hypothetical protein FNP_2401	FNP_2401	Unknown	0.623	0.6217
49	EDK87587.1	hypothetical protein FNP_2195	FNP_2195	Unknown	0.657	0.5312	309164	This family includes outer membrane proteins such as OmpH among others. Skp (OmpH) has been characterized as a molecular chaperone that interacts with unfolded proteins as they emerge in the periplasm from the Sec translocation machinery.
50	EDK87555.1	hypothetical protein FNP_2161	FNP_2161	Unknown	0.630	0.7861	131971	peptidyl-prolyl cis-trans isomerase, EpsD family belong to the peptidyl-prolyl cis-trans isomerase family and are found in loci associated with exopolysaccharide biosynthesis.
51	EDK87502.1	hypothetical protein FNP_2104	FNP_2104	Unknown	0.722	0.998
52	EDK89651.1	hypothetical protein FNP_1880	FNP_1880	Unknown	0.517	0.4617	238119	Von Willebrand factor type A (vWA) domain was originally found in the blood coagulation protein von Willebrand factor (vWF).The vWA domain involvement in a wide variety of important cellular functions. These include basal membrane formation, cell migration, cell differentiation, adhesion, haemostasis, signaling, chromosomal stability, malignant transformation and in immune defenses
53	EDK87492.1	hypothetical protein FNP_2094	FNP_2094	Unknown	0.621	0.8574
54	EDK89513.1	M23B subfamily peptidase	FNP_1741	Outer Membrane	0.644	0.6577	212030	Lysin Motif is a small domain involved in binding peptidoglycan. LysM, a small globular domain with approximately 40 amino acids, is a widespread protein module involved in binding peptidoglycan in bacteria and chitin in eukaryotes.
55	EDK89571.1	hypothetical protein FNP_1799	FNP_1799	Cytoplasmic	0.2	0.5115	224527	Predicted Rossmann fold nucleotide-binding protein
56	EDK89346.1	riboflavin synthase beta subunit	FNP_1568	Cytoplasmic	0.310	0.5296	187742	Riboflavin is the precursor of flavin mononucleotide (FMN) and flavin adenine dinucleotide (FAD) which are essential cofactors for the catalysis of a wide range of redox reactions. These cofactors are also involved in many other processes involving DNA repair, circadian time-keeping, light sensing, and bioluminescence.
57	EDK89344.1	riboflavin synthase alpha subunit	FNP_1566	Cytoplasmic	0.180	0.4229	293928	.Riboflavin synthase is a homotrimer and the catalysis does not require any cofactors.
58	EDK89343.1	3,4-dihydroxy-2-butanone 4-phosphate synthase/GTP cyclohydrolase II	FNP_1565	Cytoplasmic	0.082	0.559	320915	3,4-Dihydroxy-2-butanone 4-phosphate is biosynthesized from ribulose 5-phosphate and serves as the biosynthetic precursor for the xylene ring of riboflavin.
59	EDK88974.1	phosphomethylpyrimidine kinase	FNP_1187	Cytoplasmic	0.378	0.2212	238574	4-amino-5-hydroxymethyl-2-methyl-pyrimidine phosphate kinase (HMPP-kinase) catalyzes two consecutive phosphorylation steps in the thiamine phosphate biosynthesis pathway, leading to the synthesis of vitamin B1.
60	EDK88640.1	phosphoribosylaminoimidazole carboxylase	FNP_0839	Cytoplasmic	0.119	0.3693	395593	Members of this family catalyze the decarboxylation of 1-(5-phosphoribosyl)-5-amino-4-imidazole-carboxylate (AIR). This family catalyze the sixth step of de novo purine biosynthesis.
61	EDK88425.1	acetate kinase	FNP_0619	Cytoplasmic	0.205	0.5115	234680	acetate kinase A/propionate kinase 2
62	BAD51021.1	conserved hypothetical protein	BF4280	Unknown	0.799	0.6495	293566	This is a family of putative OmpA-OmpF-like porins from Bacteroidetes.
63	BAD50089.1	conserved hypothetical protein	BF3345	Unknown	0.833	0.6889	374905	This is a family of putative OmpA-OmpF-like porins from Bacteroidetes.
64	BAD49437.1	conserved hypothetical protein	BF2687	Extracellular	0.703	0.4861	316577	HmuY protein is a novel heme-binding protein that recruits heme from host carriers and delivers it to its cognate outer-membrane transporter, the TonB-dependent receptor HmuR.
65	BAD49286.1	conserved hypothetical protein	BF2537	Unknown	0.584	0.7689	372635	Outer membrane protein beta-barrel domain. This domain is found in a wide range of outer membrane proteins. This domain assumes a membrane bound beta-barrel fold.
66	BAD48799.1	conserved hypothetical protein	BF2052	Unknown	0.613	0.6099	390077	Bacterial Ig-like domain (group 1). This family consists of bacterial domains with an Ig-like fold. Members of this family are found in bacterial surface proteins such as intimins and invasins involved in pathogenicity.
67	BAD47944.1	conserved hypothetical protein	BF1194	Unknown	0.761	0.6764	374905	This is a family of putative OmpA-OmpF-like porins from Bacteroidetes.
68	BAD47413.1	conserved hypothetical protein	BF0665	Unknown	0.622	0.4454	378943	Starch-binding associating with outer membrane. SusD is a secreted starch-binding protein with an N-terminal lipid tail that allows it to associate with the outer membrane.
69	BAD50681.1	putative outer membrane protein probably involved in nutrient binding	BF3939	Outer Membrane	0.795	0.5967	274948	TonB-linked outer membrane protein, SusC/RagA family.Transporter complexes including these outer membrane proteins are likely to import large degradation products of proteins (e.g. RagA) or carbohydrates (e.g. SusC) as nutrients
70	BAD47414.1	putative outer membrane protein probably involved in nutrient binding	BF0666	Outer Membrane	0.808	0.598	274948	TonB-linked outer membrane protein, SusC/RagA family.Transporter complexes including these outer membrane proteins are likely to import large degradation products of proteins (e.g. RagA) or carbohydrates (e.g. SusC) as nutrients
71	BAD50002.1	putative outer membrane protein probably involved in nutrient binding	BF3258	Outer Membrane	0.619	0.4945	274948	TonB-linked outer membrane protein, SusC/RagA family.Transporter complexes including these outer membrane proteins are likely to import large degradation products of proteins (e.g. RagA) or carbohydrates (e.g. SusC) as nutrients
72	BAD47317.1	putative outer membrane protein probably involved in nutrient binding	BF0568	Outer Membrane	0.796	0.5793	274948	TonB-linked outer membrane protein, SusC/RagA family.Transporter complexes including these outer membrane proteins are likely to import large degradation products of proteins (e.g. RagA) or carbohydrates (e.g. SusC) as nutrients
73	BAD51076.1	beta-glucanase precursor	BF4338	Extracellular	0.637	0.5442	185693	Laminarinase, also known as glucan endo-1,3-beta-D-glucosidase, is a glycosyl hydrolase family 16 member that hydrolyzes 1,3-beta-D-glucosidic linkages in 1,3-beta-D-glucans such as laminarins, curdlans, paramylons, and pachymans, with very limited action on mixed-link (1,3-1,4-)-beta-D-glucans.
74	BAD50629.1	putative sugar hydrolase	BF3887	Unknown	0.596	0.5068	285245	Glycosyl hydrolase family 92. Members of this family are alpha-1,2-mannosidases, enzymes which remove alpha-1,2-linked mannose residues from Man(9)(GlcNAc)(2) by hydrolysis. They are critical for the maturation of N-linked oligosaccharides and ER-associated degradation.
75	BAD49438.1	TonB-dependent receptor	BF2688	Outer Membrane	0.710	0.715	238657	TonB dependent/Ligand-Gated channels are created by a monomeric 22 strand (22,24) anti-parallel beta-barrel.
76	BAD50103.1	putative lipoprotein	BF3359	Outer Membrane	0.722	0.5967	377235	NlpE N-terminal domain. This family represents a bacterial outer membrane lipoprotein that is necessary for signalling by the Cpx pathway. This pathway responds to cell envelope disturbances and increases the expression of periplasmic protein folding and degradation factors.
